# Supplementary material for: MND Phenotypes Differentiation: The Role of Multimodal Characterization at the Time of Diagnosis
Source: Life (Basel). 2022 Sep 27;12(10):1506. doi: 10.3390/life12101506 (PMC9604895; doi:10.3390/life12101506)
Supplement: Supplementary file 1 [file life-12-01506-s001.zip]

Archive with 1 entries (1 files):
- life-1900886-supplementary.pdf
